# Supplementary material for: Towards Machine Recognition of Facial Expressions of Pain in Horses
Source: Animals (Basel). 2021 Jun 1;11(6):1643. doi: 10.3390/ani11061643 (PMC8229776; doi:10.3390/ani11061643)
Supplement: Supplementary file 1 [file animals-11-01643-s001.zip]

Archive with 1 entries (1 files):
- animals-1218801-supplementary.mp4
